# Supplementary material for: Interoceptive Insular Cortex Mediates Both Innate Fear and Contextual Threat Conditioning to Predator Odor
Source: Front Behav Neurosci. 2020 Jan 9;13:283. doi: 10.3389/fnbeh.2019.00283 (PMC6962178; doi:10.3389/fnbeh.2019.00283)
Supplement: Supplementary file 1 [file Table_1.XLSX]

## Sheet: Figure 2 B
% Freezing
No-Odor (n=5)
Familiar Control Collar	Testing Collar
0	0.5
5.16	4.66
1	0
4.66	1.16
0.34	3
Cat-Odor (n=5)
Familiar Control Collar	Testing Collar
12.7	36.7
0	38.9
1.7	35.1
14.8	26
1.2	32

## Sheet: Figure 2 C
% Freezing
Sal-pIC (n=7)
Familiar Control Collar/Context	Testing Collar/Cat odor
8.66	23.84
25.16	41.5
14.84	17.84
1.68	10
5.5	48.34
11.5	59
9	30.82
Mus-pIC (n=7)
Familiar Control Collar/Context	Testing Collar
2.66667	0.333333
0.333333	0
20	19
14.1667	15
23.3333	23.6667
12	3.5
0	1.66667

## Sheet: Figure 3
	% Freezing
	Sal-Sal pIC (n=6) (n=7)
Context	Test	Context	ReTest
12.7	24.4444	30.5	38.5
0	12.8889	13.3	17.3
1.7	51.8889	34	35
14.8	46.7778	30.4	39
1.2	10.6667	12	10
6.8	21.3333	33	35
	Sal-Mus pIC (n=7) (n=7)
Context	Test	Context	ReTest
8	23.8333	16.2	2.83333
8.33333	41.8333	14.5	16.3333
13	41.1667	17.5	8.83333
13.5	30.6667	4.5	23.8333
14.8333	16.3333	5.7	28.6667
1.66667	10	3.3	7.16667
9	28	6	5.16667
	Mus-Sal pIC (n=4) (n=7)
Context	Test	Context	ReTest
2.66667	1	3.16667	17.8333
0.333333	0	0.333333	11.6667
20.1667	18	16.6667	2.33333
14.1667	15	0.833333	25.8333

## Sheet: Figure 4
		% Freezing
		Sal-pIC (n=6) (n=7)
Test	ReTest	ReTest 2	ReTest 3	ReTest 4	ReTest 5
29	25.6667	18.1667	7.33333	12.8333	4.5
8.83333	11	7	0.166667	3.83333	0.166667
24	21.5	27.6667	13	12.3333	6.83333
48.3	40.6667	53.8333	39.6667	24.5	8.33333
53	30.3333	50	52.6667	19.1667	16.5
30.6667	23.8333	28	16.231	8.33333	18
		NSTX-pIC (n=6) (n=7)
Test	ReTest	ReTest 2	ReTest 3	ReTest 4	ReTest 5
44.7	13.6667	5.16667	2	0.5	0.666667
16.5	0.166667	1.33333	0.166667	0.166667	0.166667
49.6	0.166667	23	1.16667	5.33333	0
32	10.5	0.166667	11.1667	7.16667	0.5
3	0.333333	0.166667	2	3.66667	0.166667
39.5	3.83333	6.33333	8.66667	8.66667	6.5

## Sheet: Figure 5
	# Fos-ir aIC				# Fos-ir pIC
Control Collar	Test	ReTest		Control Collar	Test	ReTest
22	133	277		45	120	298
43	142	134		31	213	205
77	104	95		121	87	248
23	88	312		22	206	616
42	101	65		47	64	28

## Sheet: Figure 6
Control Collar (n=5)	% Freezing	Total Fos-ir RAIC	Total Fos-ir pIC
	0.5	22	45
	4.7	43	31
	0	77	121
	1.2	23	22
	3.8	42	47
Test (n=5)	% Freezing	Total Fos-ir RAIC	Total Fos-ir pIC
	18.3	133	120
	38.9	142	213
	35.1	104	87
	16	88	206
	3.7	101	64
ReTest (n=5)	% Freezing	Total Fos-ir RAIC	Total Fos-ir pIC
	17.8	277	298
	9.7	134	205
	11.7	95	248
	42.3	312	616
	2.3	65	28

## Sheet: Figure 7
Control Collar (n=5)	% Freezing	# Fos-ir MeApv	# Fos-ir VMHdm	# Fos-ir LA
	0.5	5	7	5
	4.7	4	7	4
	0	4	5	4
	1.2	7	15	5
	3.8	5	5	3
Test (n=5)	% Freezing	MeApv	VMHdm	LA
	18.3	22	23	5
	38.9	21	24	5
	35.1	34	19	6
	16	18	56	7
	3.7	15	15	2
ReTest (n=5)	% Freezing	MeApv	VMHdm	LA
	17.8	19	16	6
	9.7	15	5	4
	11.7	14	12	2
	42.3	10	18	2
	2.3	12	14	8
